# Supplementary material for: Anti-Freezing Nanocomposite Organohydrogels with High Strength and Toughness
Source: Polymers (Basel). 2022 Sep 6;14(18):3721. doi: 10.3390/polym14183721 (PMC9500911; doi:10.3390/polym14183721)
Supplement: Supplementary file 1 [file polymers-14-03721-s001.zip]

Archive with 3 entries (3 files):
- Supplementary Files-Proofread.pdf
- Video S1 Pressing of nanocomposite organohydrogel at -25°C.mp4
- Video S2 State of pre-hydrogel and nanocomposite organohydrogel at -25°C.mp4
